# Supplementary material for: Network pharmacology and Mendelian randomization analysis of Xiao Bi decoction in treating psoriasis
Source: Medicine (Baltimore). 2025 Aug 29;104(35):e44173. doi: 10.1097/MD.0000000000044173 (PMC12401393; doi:10.1097/MD.0000000000044173)
Supplement: Supplementary file 1 [file medi-104-e44173-s001.xlsx]

## Sheet: Sheet1
Herb	Latin name	MolID	Molecule Name	OB(%)	DL
banxia	Arum Ternatum	MOL001755	24-Ethylcholest-4-en-3-one	36.08	0.76
banxia	Arum Ternatum	MOL002670	Cavidine	35.64	0.81
banxia	Arum Ternatum	MOL002714	baicalein	33.51	0.21
banxia	Arum Ternatum	MOL002776	Baicalin	40.12	0.75
banxia	Arum Ternatum	MOL000358	beta-sitosterol	36.91	0.75
banxia	Arum Ternatum	MOL000449	Stigmasterol	43.82	0.75
banxia	Arum Ternatum	MOL005030	gondoic acid	30.7	0.19
banxia	Arum Ternatum	MOL000519	coniferin	31.1	0.32
banxia	Arum Ternatum	MOL006936	10,13-eicosadienoic	39.99	0.2
banxia	Arum Ternatum	MOL006937	12,13-epoxy-9-hydroxynonadeca -7,10-dienoic acid	42.15	0.24
banxia	Arum Ternatum	MOL006957	(3S,6S)-3-(benzyl)-6-(4-hydroxybenzyl) piperazine-2,5-quinone	46.88	0.26
banxia	Arum Ternatum	MOL003578	Cycloartenol	38.68	0.78
banxia	Arum Ternatum	MOL006967	beta-D-Ribofuranoside, xanthine-9	44.71	0.21
dihuang	Rehmannia glutinosa	MOL000359	sitosterol	36.91	0.75
dihuang	Rehmannia glutinosa	MOL000449	Stigmasterol	43.83	0.76
fengfang	Rehmannia glutinosa	MOL012421	5-methyl kaempferol	41.4	0.24
fengfang	Rehmannia glutinosa	SwissADME	3,4-Dihydroxybenzoicacid	high	3 Yes
fengfang	Rehmannia glutinosa	SwissADME	Benzoicacid	high	3 Yes
fengfang	Rehmannia glutinosa	SwissADME	Hydroquinone	high	3 Yes
fengfang	Rehmannia glutinosa	SwissADME	N-benzoyl-L-phenylalaninol	high	5 Yes
fengfang	Rehmannia glutinosa	SwissADME	P-Anisaldehyde	high	3 Yes
guizhi	Cinnamomi Ramulus	MOL001736	(-)-taxifolin	60.5	0.27
guizhi	Cinnamomi Ramulus	MOL000358	beta-sitosterol	36.91	0.75
guizhi	Cinnamomi Ramulus	MOL000359	sitosterol	36.91	0.75
guizhi	Cinnamomi Ramulus	MOL000492	(+)-catechin	54.82	0.24
guizhi	Cinnamomi Ramulus	MOL000073	ent-Epicatechin	48.95	0.24
guizhi	Cinnamomi Ramulus	MOL004576	taxifolin	57.84	0.27
guizhi	Cinnamomi Ramulus	MOL011169	Peroxyergosterol	44.39	0.82
honghua	Carthami Flos	MOL001771	poriferast-5-en-3beta-ol	36.91	0.75
honghua	Carthami Flos	MOL002680	Flavoxanthin	60.41	0.55
honghua	Carthami Flos	MOL002694	4-[(E)-4-(3,5-dimethoxy-4-oxo-1-cyclohexa-2,5-dienylidene) but-2-enylidene]-2,6-dimethoxycyclohexa-2,5-dien-1-one	48.46	0.36
honghua	Carthami Flos	MOL002695	lignan	43.31	0.65
honghua	Carthami Flos	MOL002698	lupeol-palmitate	33.98	0.31
honghua	Carthami Flos	MOL002706	Phytoene	39.56	0.5
honghua	Carthami Flos	MOL002707	phytofluene	43.18	0.5
honghua	Carthami Flos	MOL002710	Pyrethrin II	48.35	0.35
honghua	Carthami Flos	MOL002712	6-Hydroxykaempferol	62.13	0.27
honghua	Carthami Flos	MOL002714	baicalein	33.51	0.2
honghua	Carthami Flos	MOL002717	qt_carthamone	51.02	0.2
honghua	Carthami Flos	MOL002719	6-Hydroxynaringenin	33.22	0.24
honghua	Carthami Flos	MOL002721	quercetagetin	45	0.3
honghua	Carthami Flos	MOL002757	7,8-dimethyl-1H-pyrimido[5,6-g] quinoxaline-2,4-dione	45.75	0.18
honghua	Carthami Flos	MOL002773	beta-carotene	37.18	0.58
honghua	Carthami Flos	MOL002776	Baicalin	40.12	0.75
honghua	Carthami Flos	MOL000358	beta-sitosterol	36.91	0.75
honghua	Carthami Flos	MOL000422	kaempferol	41.88	0.24
honghua	Carthami Flos	MOL000449	Stigmasterol	43.82	0.75
honghua	Carthami Flos	MOL000006	luteolin	36.16	0.24
honghua	Carthami Flos	MOL000953	CLR	37.87	0.67
honghua	Carthami Flos	MOL000098	quercetin	46.43	0.27
huangqin	Scutellariae Radix	MOL001689	acacetin	34.97	0.24
huangqin	Scutellariae Radix	MOL000173	wogonin	30.68	0.23
huangqin	Scutellariae Radix	MOL000228	(2R)-7-hydroxy-5-methoxy-2- phenylchroman-4-one	55.23	0.2
huangqin	Scutellariae Radix	MOL002714	baicalein	33.52	0.21
huangqin	Scutellariae Radix	MOL002908	5,8,2'-Trihydroxy-7-methoxyflavone	37.01	0.27
huangqin	Scutellariae Radix	MOL002909	5,7,2,5-tetrahydroxy-8,6-dimethoxyflavone	33.82	0.45
huangqin	Scutellariae Radix	MOL002910	Carthamidin	41.15	0.24
huangqin	Scutellariae Radix	MOL002911	2,6,2',4'-tetrahydroxy-6'-methoxychaleone	69.04	0.22
huangqin	Scutellariae Radix	MOL002913	Dihydrobaicalin_qt	40.04	0.21
huangqin	Scutellariae Radix	MOL002914	Eriodyctiol (flavanone)	41.35	0.24
huangqin	Scutellariae Radix	MOL002915	Salvigenin	49.07	0.33
huangqin	Scutellariae Radix	MOL002917	5,2',6'-Trihydroxy-7,8-dimethoxyflavone	45.05	0.33
huangqin	Scutellariae Radix	MOL002925	5,7,2',6'-Tetrahydroxyflavone	37.01	0.24
huangqin	Scutellariae Radix	MOL002926	dihydrooroxylin A	38.72	0.23
huangqin	Scutellariae Radix	MOL002927	Skullcapflavone II	69.51	0.44
huangqin	Scutellariae Radix	MOL002928	oroxylin a	41.37	0.23
huangqin	Scutellariae Radix	MOL002932	Panicolin	76.26	0.29
huangqin	Scutellariae Radix	MOL002933	5,7,4'-Trihydroxy-8-methoxyflavone	36.56	0.27
huangqin	Scutellariae Radix	MOL002934	NEOBAICALEIN	104.34	0.44
huangqin	Scutellariae Radix	MOL002937	DIHYDROOROXYLIN	66.06	0.23
huangqin	Scutellariae Radix	MOL000358	beta-sitosterol	36.91	0.75
huangqin	Scutellariae Radix	MOL000359	sitosterol	36.91	0.75
huangqin	Scutellariae Radix	MOL000525	Norwogonin	39.4	0.21
huangqin	Scutellariae Radix	MOL000552	5,2'-Dihydroxy-6,7,8-trimethoxyflavone	31.71	0.35
huangqin	Scutellariae Radix	MOL000073	ent-Epicatechin	48.96	0.24
huangqin	Scutellariae Radix	MOL000449	Stigmasterol	43.83	0.76
huangqin	Scutellariae Radix	MOL001458	coptisine	30.67	0.86
huangqin	Scutellariae Radix	MOL001490	bis[(2S)-2-ethylhexyl] benzene-1,2-dicarboxylate	43.59	0.35
huangqin	Scutellariae Radix	MOL001506	Supraene	33.55	0.42
huangqin	Scutellariae Radix	MOL002879	Diop	43.59	0.39
huangqin	Scutellariae Radix	MOL002897	epiberberine	43.09	0.78
huangqin	Scutellariae Radix	MOL008206	Moslosooflavone	44.09	0.25
huangqin	Scutellariae Radix	MOL010415	11,13-Eicosadienoic acid, methyl ester	39.28	0.23
huangqin	Scutellariae Radix	MOL012245	5,7,4'-trihydroxy-6-methoxyflavanone	36.63	0.27
huangqin	Scutellariae Radix	MOL012246	5,7,4'-trihydroxy-8-methoxyflavanone	74.24	0.26
huangqin	Scutellariae Radix	MOL012266	rivularin	37.94	0.37
jinyinhua	Lonicerae Japonicae	MOL001494	Mandenol	42	0.19
jinyinhua	Lonicerae Japonicae	MOL001495	Ethyl linolenate	46.1	0.2
jinyinhua	Lonicerae Japonicae	MOL002707	phytofluene	43.18	0.5
jinyinhua	Lonicerae Japonicae	MOL002914	Eriodyctiol (flavanone)	41.35	0.24
jinyinhua	Lonicerae Japonicae	MOL003006	(-)-(3R,8S,9R,9aS,10aS)-9-ethenyl-8-(beta-D-glucopyranosyloxy)- 2,3,9,9a,10,10a-hexahydro-5-oxo-5H,8H- pyrano[4,3-d]oxazolo[3,2-a]pyridine-3-carboxylic acid_qt	87.47	0.23
jinyinhua	Lonicerae Japonicae	MOL003014	secologanic dibutylacetal_qt	53.65	0.29
jinyinhua	Lonicerae Japonicae	MOL002773	beta-carotene	37.18	0.58
jinyinhua	Lonicerae Japonicae	MOL003036	ZINC03978781	43.83	0.76
jinyinhua	Lonicerae Japonicae	MOL003044	Chryseriol	35.85	0.27
jinyinhua	Lonicerae Japonicae	MOL003059	kryptoxanthin	47.25	0.57
jinyinhua	Lonicerae Japonicae	MOL003062	4,5'-Retro-.beta.,.beta.-Carotene -3,3'-dione, 4',5'-didehydro-	31.22	0.55
jinyinhua	Lonicerae Japonicae	MOL003095	5-hydroxy-7-methoxy-2 -(3,4,5-trimethoxyphenyl)chromone	51.96	0.41
jinyinhua	Lonicerae Japonicae	MOL003101	7-epi-Vogeloside	46.13	0.58
jinyinhua	Lonicerae Japonicae	MOL003108	Caeruloside C	55.64	0.73
jinyinhua	Lonicerae Japonicae	MOL003111	Centauroside_qt	55.79	0.5
jinyinhua	Lonicerae Japonicae	MOL003117	Ioniceracetalides B_qt	61.19	0.19
jinyinhua	Lonicerae Japonicae	MOL003124	XYLOSTOSIDINE	43.17	0.64
jinyinhua	Lonicerae Japonicae	MOL003128	dinethylsecologanoside	48.46	0.48
jinyinhua	Lonicerae Japonicae	MOL000358	beta-sitosterol	36.91	0.75
jinyinhua	Lonicerae Japonicae	MOL000422	kaempferol	41.88	0.24
jinyinhua	Lonicerae Japonicae	MOL000449	Stigmasterol	43.83	0.76
jinyinhua	Lonicerae Japonicae	MOL000006	luteolin	36.16	0.25
jinyinhua	Lonicerae Japonicae	MOL000098	quercetin	46.43	0.28
lianqiao	Forsythiae Fructus	MOL000173	wogonin	30.68	0.22
lianqiao	Forsythiae Fructus	MOL003281	20(S)-dammar-24-ene-3β,20-diol-3-acetate	40.22	0.82
lianqiao	Forsythiae Fructus	MOL003283	(2R,3R,4S)-4-(4-hydroxy-3-methoxy-phenyl) -7-methoxy-2,3-dimethylol-tetralin-6-ol	66.51	0.38
lianqiao	Forsythiae Fructus	MOL003290	(3R,4R)-3,4-bis[(3,4-dimethoxyphenyl) methyl]oxolan-2-one	52.3	0.48
lianqiao	Forsythiae Fructus	MOL003295	(+)-pinoresinol monomethyl ether	53.08	0.56
lianqiao	Forsythiae Fructus	MOL003305	PHILLYRIN	36.39	0.86
lianqiao	Forsythiae Fructus	MOL003306	ACon1_001697	85.11	0.56
lianqiao	Forsythiae Fructus	MOL003308	(+)-pinoresinol monomethyl ether-4-D-beta-glucoside_qt	61.2	0.56
lianqiao	Forsythiae Fructus	MOL003315	3beta-Acetyl-20,25- epoxydammarane-24alpha-ol	33.06	0.79
lianqiao	Forsythiae Fructus	MOL000211	Mairin	55.37	0.77
lianqiao	Forsythiae Fructus	MOL003322	FORSYTHINOL	81.24	0.56
lianqiao	Forsythiae Fructus	MOL003330	(-)-Phillygenin	95.03	0.56
lianqiao	Forsythiae Fructus	MOL003344	β-amyrin acetate	42.06	0.74
lianqiao	Forsythiae Fructus	MOL003347	hyperforin	44.03	0.59
lianqiao	Forsythiae Fructus	MOL003348	adhyperforin	44.03	0.61
lianqiao	Forsythiae Fructus	MOL003365	Lactucasterol	40.99	0.84
lianqiao	Forsythiae Fructus	MOL003370	Onjixanthone I	79.15	0.29
lianqiao	Forsythiae Fructus	MOL000358	beta-sitosterol	36.91	0.75
lianqiao	Forsythiae Fructus	MOL000422	kaempferol	41.88	0.24
lianqiao	Forsythiae Fructus	MOL000522	arctiin	34.44	0.84
lianqiao	Forsythiae Fructus	MOL000006	luteolin	36.16	0.24
lianqiao	Forsythiae Fructus	MOL000791	bicuculline	69.66	0.88
lianqiao	Forsythiae Fructus	MOL000098	quercetin	46.43	0.27
pugongying	Taraxacum mongolicum	MOL000098	quercetin	46.43	0.27
pugongying	Taraxacum mongolicum	MOL001987	β-sitosterol	33.94	0.7
pugongying	Taraxacum mongolicum	MOL006554	Taraxerol	38.4	0.77
pugongying	Taraxacum mongolicum	SwissADME	1,6,6-Trimethyl	high	5 Yes
pugongying	Taraxacum mongolicum	SwissADME	2-t-Butyl-5-methyl- [1,3]dioxolane-4-carboxylic acid	high	4 Yes
pugongying	Taraxacum mongolicum	SwissADME	3-(4-Hydroxyphenyl)propionic acid	high	4 Yes
pugongying	Taraxacum mongolicum	SwissADME	5,10-Diethoxy	high	5 Yes
pugongying	Taraxacum mongolicum	SwissADME	6-Acetyl-4,4,7- trimethylbicyclo[4.1.0]heptan-2-one	high	4 Yes
pugongying	Taraxacum mongolicum	SwissADME	arsanin	high	5 Yes
pugongying	Taraxacum mongolicum	SwissADME	Desacetylmatricarin	high	5 Yes
pugongying	Taraxacum mongolicum	SwissADME	taraxinic acid	high	5 Yes
shuizhi	Whitmania pigra	MOL001406	crocetin	35.3	0.26
shuizhi	Whitmania pigra	SwissADME	croomionidine	high	4 Yes
shuizhi	Whitmania pigra	SwissADME	genipinic acid	high	5 Yes
shuizhi	Whitmania pigra	SwissADME	methyl(2e,8z)-decadien-4,6-diynoate	high	4 Yes
taoren	Persicae Semen	MOL001323	Sitosterol alpha1	43.28	0.78
taoren	Persicae Semen	MOL001328	2,3-didehydro GA70	63.29	0.49
taoren	Persicae Semen	MOL001329	2,3-didehydro GA77	88.08	0.53
taoren	Persicae Semen	MOL001339	GA119	76.36	0.49
taoren	Persicae Semen	MOL001340	GA120	84.84	0.45
taoren	Persicae Semen	MOL001342	GA121-isolactone	72.69	0.53
taoren	Persicae Semen	MOL001343	GA122	64.79	0.49
taoren	Persicae Semen	MOL001344	GA122-isolactone	88.11	0.53
taoren	Persicae Semen	MOL001348	gibberellin 17	94.64	0.49
taoren	Persicae Semen	MOL001349	4a-formyl-7alpha-hydroxy-1-methyl-8-methylidene -4aalpha,4bbeta-gibbane-1alpha,10beta-dicarboxylic acid	88.59	0.46
taoren	Persicae Semen	MOL001350	GA30	61.71	0.54
taoren	Persicae Semen	MOL001351	Gibberellin A44	101.61	0.54
taoren	Persicae Semen	MOL001352	GA54	64.2	0.53
taoren	Persicae Semen	MOL001353	GA60	93.16	0.53
taoren	Persicae Semen	MOL001355	GA63	65.54	0.53
taoren	Persicae Semen	MOL001358	gibberellin 7	73.8	0.49
taoren	Persicae Semen	MOL001360	GA77	87.89	0.52
taoren	Persicae Semen	MOL001361	GA87	68.85	0.57
taoren	Persicae Semen	MOL001368	3-O-p-coumaroylquinic acid	37.62	0.28
taoren	Persicae Semen	MOL001371	Populoside_qt	108.88	0.2
taoren	Persicae Semen	MOL000296	hederagenin	36.91	0.75
taoren	Persicae Semen	MOL000358	beta-sitosterol	36.91	0.75
taoren	Persicae Semen	MOL000493	campesterol	37.57	0.71
wusahoshe	Ptyas dhumnades	MOL000359	sitosterol	36.91	0.75
wusahoshe	Ptyas dhumnades	SwissADME	dihydroferulic acid	high	4 Yes
zihuadiding	Viola phillipina	MOL000008	apigenin	23.06	0.21
zihuadiding	Viola phillipina	MOL000098	quercetin	46.43	0.27
zihuadiding	Viola phillipina	MOL000006	luteolin	36.16	0.25
zihuadiding	Viola phillipina	MOL002587	Euphorbetin	35.89	0.54
zihuadiding	Viola phillipina	SwissADME	N-benzoyl－L－p－hy－droxy－phenylalaninol	high	5 Yes
zihuadiding	Viola phillipina	SwissADME	Neoechinulin A	high	5 Yes
zihuadiding	Viola phillipina	SwissADME	N-p-trans-Coumaroyltyramine	high	5 Yes
zihuadiding	Viola phillipina	SwissADME	Trichosanatine	high	4 Yes
zihuadiding	Viola phillipina	SwissADME	1,8 cineole	high	3 Yes
zihuadiding	Viola phillipina	SwissADME	esculetin	high	3 Yes
